# Supplementary material for: A wearable monitoring system for running gait analysis by diffusion transformer
Source: PLoS One. 2026 Jan 23;21(1):e0341066. doi: 10.1371/journal.pone.0341066 (PMC12829845; doi:10.1371/journal.pone.0341066)
Supplement: S1 Data — (XLSX) [file pone.0341066.s001.xlsx]

## Sheet: Sheet1
Figure 5a
Metric	DiT-LSTM	LSTM	ResNet	CNN-LSTM	GTN	MLP
Accuracy	97.54	92.11	92.33	89.25	94.38	87.45
Precision	97.61	93.04	92.58	89.77	94.31	87.9
Recall	97.73	92.83	92.35	89.36	94.52	87.51
F1 Score	97.58	92.71	92.33	88.79	94.63	87.63
AUC	98.61	95.49	95.68	92.14	96.89	90.75
Figure 5b
Metric	DiT-LSTM	LSTM	ResNet	CNN-LSTM	GTN	MLP
Accuracy	96.39	90.3714	90.4302	87.7936	93.372	86.0131
Precision	96.47	91.7273	90.9695	88.7106	92.9371	86.3319
Recall	96.8	91.3377	90.612	88.0273	92.8452	86.2163
F1 Score	96.92	90.7283	90.346	87.4546	92.8838	85.7264
AUC	97.9	93.5918	94.2164	91.1076	95.4055	88.9837
Figure 6a
Body Segment	DiT-LSTM	LSTM	ResNet	CNN-LSTM	GTN	MLP
Trunk axis	98.75	92.31	92.36	89.91	94.14	87.02
Left arm chain	98.6	93.76	93.11	89.88	94.52	87.64
Right arm chain	98.42	92.83	92.93	90.1	94.48	87.93
Left lower limb chain	98.58	92.41	92.52	90.13	94.28	87.27
Right lower limb chain	98.95	92.02	92.15	90.32	94.05	87.94
Figure 6b
Body Segment	DiT-LSTM	LSTM	ResNet	CNN-LSTM	GTN	MLP
Trunk axis	97.0922	90.7552	91.2399	88.7863	92.5109	85.5884
Left arm chain	97.4049	92.7219	91.4718	88.798	93.4072	86.065
Right arm chain	97.0715	91.2098	91.0859	88.3713	93.347	86.8667
Left lower limb chain	97.2683	90.7294	91.2784	88.3554	92.8263	85.9044
Right lower limb chain	97.8535	90.5659	90.4575	88.482	92.5061	86.6486
Figure 7a
Sample	X-axis	Y-axis	Z-axis
Sample 1	0.637	0.581	0.349
Sample 2	0.592	0.615	0.376
Sample 3	0.684	0.543	0.321
Sample 4	0.556	0.602	0.398
Sample 5	0.611	0.567	0.353
Sample 6	0.648	0.578	0.335
Figure 7b
Sample	X-axis	Y-axis	Z-axis
Sample 1	0.041	0.023	0.025
Sample 2	0.038	0.021	0.024
Sample 3	0.043	0.026	0.027
Sample 4	0.035	0.019	0.022
Sample 5	0.04	0.022	0.026
Sample 6	0.037	0.02	0.023
Figure 8
Running Posture	DiT-LSTM	LSTM	ResNet	CNN-LSTM	GTN	MLP
Overpronation	98.5	92.33	91.38	89.47	92.81	85.92
Overstriding	98.12	93.1	91.93	89.38	93.02	86.04
Underpronation	98.37	92.97	91.23	89.18	93.17	85.89
Running on toes	98.09	92.43	93.2	90.2	93.14	89.94
Running with hunched back	98.31	92.07	92.87	90.16	93.05	86.13
Inefficient arm swing	98.62	92.18	92.48	90.18	92.97	86.06
